# Supplementary material for: A benchmark of structural variation detection by long reads through a realistic simulated model
Source: Genome Biol. 2021 Dec 15;22:342. doi: 10.1186/s13059-021-02551-4 (PMC8672642; doi:10.1186/s13059-021-02551-4)
Supplement: Supplementary file 2 — Additional file 2 An Excel spreadsheet with 14 tables that contain additional metrics for the SV detection benchmark. [file 13059_2021_2551_MOESM2_ESM.xlsx]

## Sheet: NP_10x
			NanoVar	pbsv	Sniffles	NanoSV	SVIM	cuteSV	combiSV 6
		Recall	0.7996	0.6864	0.7363	0.7635	0.776	0.7692	0.7815
		Precission	0.8867	0.9614	0.9868	0.9501	0.9674	0.9851	0.9842
		Perfect matches	0.0171	0.3008	0.0944	0.0103	0.0622	0.0365	0.2698
		Position score	0.777	0.874	0.846	0.872	0.802	0.776	0.871
		Length score	0.808	0.912	0.884	0.882	0.879	0.88	0.911
		Type score	0.9	0.936	0.945	0.455	0.942	0.946	0.941
		Haplotype score	0.914	0.939	0.549	0.9501	0.931	0.953	0.946
		Total score	0.566	0.595	0.59	0.581	0.65	0.655	0.697
	Precision
		Deletions	0.901	0.976	0.972		0.965	0.972	0.966
		Insertions	0.818	0.875	0.902	0.884	0.883	0.904	0.891
		Duplications	0.291	0.482	0.778		0.738	0.785	0.734
		Inversions	0.696	0.784	0.639		0.796	0.404	0.755
		Complex substitutions	/	/	/
	Recall
		Deletions	0.91	0.869	0.874	0.855	0.94	0.93	0.939
		Insertions	0.881	0.678	0.784	0.82	0.81	0.813	0.822
		Duplications	0.922	0.811	0.818	0.848	0.886	0.798	0.87
		Inversions	0.6	0.494	0.671	0.559	0.465	0.494	0.606
		Complex substitutions	0.074	0.054	0.057	0.199	0.064	0.056	0.062

## Sheet: NP_20x
			NanoVar	pbsv	Sniffles	NanoSV	SVIM	cuteSV	Picky	combiSV 3	combiSV 6
		Recall	0.8126	0.7426	0.8007	0.8395	0.816	0.7867	0.115081	0.8038	0.8146
		Precission	0.8705	0.9493	0.9715	0.8835	0.924	0.9838	0.288319	0.985	0.981
		Perfect matches	0.0156	0.3416	0.1144	0.0051	0.0624	0.0388	0	0.3136	0.3136
		Position score	0.772	0.889	0.854	0.872	0.808	0.779	0.839	0.885	0.886
		Length score	0.784	0.92	0.879	0.877	0.877	0.879	0.832	0.918	0.919
		Type score	0.882	0.939	0.925	0.446	0.94	0.945	0.716	0.936	0.937
		Haplotype score	0.907	0.941	0.587	0.947	0.927	0.956	0	0.952	0.954
		Total score	0.548	0.64	0.633	0.563	0.647	0.67	-0.21	0.724	0.731
	Precision
		Deletions	0.885	0.974	0.923	/	0.943	0.973	0.22	0.956	0.953
		Insertions	0.812	0.871	0.888	0.848	0.838	0.901	0.885	0.891	0.892
		Duplications	0.228	0.504	0.67	/	0.654	0.737	0.102	0.767	0.763
		Inversions	0.631	0.774	0.54	/	0.778	0.394	0.191	0.75	0.661
		Complex substitutions	/	/	/	/	/	/	/		/
	Recall
		Deletions	0.926	0.935	0.914	0.953	0.958	0.9389	0.093	0.952	0.956
		Insertions	0.889	0.739	0.855	0.885	0.877	0.841	0.097	0.856	0.871
		Duplications	0.932	0.887	0.896	0.946	0.936	0.831	0.41	0.855	0.892
		Inversions	0.635	0.582	0.676	0.659	0.5	0.506	0.476	0.394	0.606
		Complex substitutions	0.097	0.059	0.18	0.238	0.082	0.064	0.145	0.103	0.105

## Sheet: NP_30x
			NanoVar	pbsv	Sniffles	NanoSV	SVIM	cuteSV	combiSV 6
		Recall	0.8127	0.7395	0.8009	0.8245	0.8064	0.7892	0.8057
		Precission	0.8715	0.9506	0.975	0.929	0.9457	0.9842	0.9852
		Perfect matches	0.0136	0.3455	0.126	0.0038	0.0618	0.0412	0.321
		Position score	0.768	0.892	0.858	0.873	0.809	0.78	0.889
		Length score	0.768	0.922	0.879	0.882	0.879	0.877	0.921
		Type score	0.873	0.937	0.927	0.446	0.94	0.945	0.938
		Haplotype score	0.901	0.941	0.593	0.949	0.932	0.957	0.954
		Total score	0.543	0.64	0.639	0.601	0.659	0.672	0.728
	Precision	Deletions	0.889	0.973	0.926		0.953	0.973	0.959
		Insertions	0.821	0.867	0.892	0.868	0.86	0.902	0.894
		Duplications	0.224	0.491	0.716		0.681	0.75	0.773
		Inversions	0.649	0.75	0.554		0.782	0.388	0.76
		Complex substitutions		/
	Recall	Deletions	0.929	0.927	0.925	0.939	0.955	0.942	0.949
		Insertions	0.886	0.739	0.845	0.869	0.86	0.843	0.859
		Duplications	0.936	0.882	0.895	0.936	0.923	0.843	0.889
		Inversions	0.635	0.547	0.729	0.647	0.518	0.506	0.594
		Complex substitutions	0.09	0.061	0.179	0.223	0.077	0.063	0.101

## Sheet: NP_50x
				NanoVar	pbsv	Sniffles	NanoSV	SVIM	cuteSV	combiSV 6
			Recall	0.8166	0.7431	0.8149	0.8514	0.8253	0.7924	0.8156
			Precission	0.8613	0.9047	0.9679	0.8983	0.9151	0.9835	0.9839
			Perfect matches	0.0136	0.3312	0.1365	0.0022	0.0665	0.0393	0.3042
			Position score	0.761	0.888	0.866	0.869	0.812	0.78	0.886
			Length score	0.745	0.921	0.88	0.879	0.876	0.876	0.921
			Type score	0.856	0.937	0.928	0.447	0.94	0.945	0.939
			Haplotype score	0.894	0.946	0.582	0.948	0.916	0.956	0.953
			Total score	0.525	0.603	0.645	0.587	0.643	0.674	0.735
		Precision
			Deletions	0.88	0.893	0.925		0.934	0.972	0.959
			Insertions	0.819	0.866	0.886	0.854	0.826	0.903	0.894
			Duplications	0.191	0.446	0.661		0.64	0.725	0.754
			Inversions	0.609	0.762	0.532		0.754	0.38	0.724
			Complex substitutions		/
		Recall
			Deletions	0.933	0.932	0.933	0.965	0.963	0.94	0.952
			Insertions	0.887	0.743	0.871	0.9	0.892	0.852	0.879
			Duplications	0.936	0.889	0.908	0.946	0.941	0.856	0.896
			Inversions	0.665	0.553	0.729	0.706	0.535	0.512	0.641
			Complex substitutions	0.102	0.056	0.172	0.24	0.084	0.062	0.098

## Sheet: PB_10x
			NanoVar	pbsv	Sniffles	NanoSV	SVIM	cuteSV	combiSV
		Recall	0.8276	0.6945	0.6365	0.7821	0.748	0.6426	0.75
		Precission	0.8841	0.9709	0.9888	0.9702	0.9745	0.9902	0.9878
		Perfect matches	0.1522	0.5855	0.2601	0.2871	0.5729	0.1112	0.5665
		Position score	0.845	0.913	0.906	0.913	0.911	0.819	0.91
		Length score	0.837	0.934	0.937	0.93	0.936	0.926	0.942
		Type score	0.885	0.939	0.934	0.412	0.937	0.942	0.943
		Haplotype score	0.913	0.928	0.484	0.96	0.947	0.94	0.95
		Total score	0.608	0.622	0.523	0.622	0.675	0.565	0.689
	Precision
		Deletions	0.924	0.975	0.976		0.966	0.975	0.971
		Insertions	0.745	0.896	0.888	0.89	0.89	0.891	0.893
		Duplications	0.219	0.463	0.712		0.641	0.755	0.733
		Inversions	0.731	0.762	0.638		0.816	0.537	0.779
		Complex substitutions		/
	Recall
		Deletions	0.933	0.891	0.727	0.955	0.93	0.847	0.945
		Insertions	0.917	0.68	0.695	0.761	0.753	0.606	0.746
		Duplications	0.917	0.754	0.795	0.91	0.896	0.703	0.846
		Inversions	0.618	0.447	0.582	0.606	0.488	0.424	0.582
		Complex substitutions	0.106	0.06	0.053	0.212	0.069	0.048	0.065

## Sheet: PB_20x
							Sniffles	pbsv	NanoVar	NanoSV	SVIM	cuteSV	Picky	combiSV 3	combiSV 6
						Recall	0.7106	0.7339	0.8341	0.8085	0.7732	0.7365	0.0976016	0.7584	0.7746
						Precission	0.9811	0.9662	0.8732	0.955	0.961	0.9876	0.120429	0.9876	0.9857
						Perfect matches	0.252	0.5815	0.1245	0.289	0.5631	0.1043	0	0.5638	0.5618
						Position score	0.902	0.914	0.846	0.913	0.91	0.821	0.834	0.908	0.911
						Length score	0.928	0.935	0.842	0.931	0.935	0.926	0.838	0.937	0.942
						Type score	0.933	0.938	0.887	0.424	0.937	0.939	0.797	0.941	0.942
						Haplotype score	0.472	0.928	0.92	0.961	0.946	0.948	0	0.951	0.952
						Total score	0.574	0.654	0.603	0.632	0.689	0.647	-0.648	0.695	0.71
					Precision
						Deletions	0.966	0.975	0.91		0.957	0.973	0.23	0.968	0.968
						Insertions	0.887	0.894	0.748	0.891	0.887	0.891	0.85	0.891	0.893
						Duplications	0.596	0.438	0.208		0.579	0.709	0.055	0.731	0.71
						Inversions	0.578	0.767	0.701		0.83	0.509	0.08	0.718	0.784
						Complex substitutions		/
					Recall
						Deletions	0.818	0.937	0.943	0.963	0.939	0.923	0.108	0.946	0.952
						Insertions	0.767	0.721	0.917	0.807	0.799	0.736	0.073	0.768	0.793
						Duplications	0.879	0.82	0.938	0.946	0.926	0.862	0.423	0.853	0.887
						Inversions	0.682	0.506	0.629	0.659	0.518	0.476	0.441	0.335	0.612
						Complex substitutions	0.064	0.065	0.122	0.228	0.073	0.061	0.038	0.066	0.071

## Sheet: PB_30x
							NanoVar	pbsv	Sniffles	NanoSV	SVIM	cuteSV	combiSV (6)
						Recall	0.8321	0.7393	0.7393	0.803	76,9%	0.746	0.7758
						Precission	0.8773	0.968	0.9854	0.96	0.9641	0.9858	0.9841
						Perfect matches	0.1081	0.5843	0.2629	0.29	0.5658	0.1009	0.5628
						Position score	0.846	0.915	0.903	0.912	0.91	0.821	0.912
						Length score	0.845	0.936	0.929	0.93	0.935	0.925	0.941
						Type score	0.89	0.939	0.936	0.421	0.938	0.939	0.942
						Haplotype score	0.818	0.929	0.49	0.961	0.95	0.949	0.952
						Total score	0.607	0.661	0.604	0.63	0.686	0.654	0.71
					Precision	Deletions	0.912	0.975	0.971		0.958	0.971	0.965
						Insertions	0.759	0.896	0.888	0.888	0.886	0.89	0.893
						Duplications	0.205	0.447	0.636		0.613	0.694	0.713
						Inversions	0.706	0.792	0.596		0.827	0.435	0.766
				Precision		Complex substitutions		/
					Recall	Deletions	0.942	0.939	0.897	0.963	0.939	0.923	0.953
						Insertions	0.913	0.732	0.76	0.797	0.791	0.757	0.794
						Duplications	0.923	0.831	0.871	0.945	0.925	0.877	0.89
						Inversions	0.641	0.512	0.629	0.665	0.512	0.494	0.653
				Recall		Complex substitutions	0.12	0.063	0.072	0.22	0.07	0.06	0.069

## Sheet: PB_50x
				NanoVar	pbsv	Sniffles	NanoSV	SVIM	cuteSV	combiSV (6)
			Recall	0.8337	0.7482	0.7648	0.817	0.782	0.7502	0.7823
			Precission	0.8703	0.9617	0.982	0.9504	0.958	0.9855	0.9837
			Perfect matches	0.084	0.5888	0.2659	0.2974	0.569	0.095	0.5686
			Position score	0.845	0.915	0.904	0.914	0.912	0.821	0.912
			Length score	0.846	0.935	0.932	0.931	0.938	0.927	0.941
			Type score	0.888	0.939	0.938	0.429	0.94	0.939	0.941
			Haplotype score	0.918	0.929	0.499	0.961	0.94	0.949	0.952
			Total score	0.6	0.664	0.625	0.635	0.691	0.658	0.716
		Precision	Deletions	0.906	0.973	0.969		0.955	0.972	0.965
			Insertions	0.759	0.897	0.892	0.889	0.887	0.892	0.893
			Duplications	0.186	0.442	0.594		0.599	0.683	0.673
			Inversions	0.683	0.783	0.554		0.796	0.423	0.767
			Complex substitutions		/
		Recall	Deletions	0.943	0.942	0.927	0.964	0.941	0.923	0.953
			Insertions	0.914	0.75	0.79	0.826	0.817	0.767	0.809
			Duplications	0.934	0.821	0.887	0.946	0.932	0.882	0.896
			Inversions	0.647	0.506	0.659	0.671	0.524	0.488	0.624
			Complex substitutions	0.125	0.064	0.072	0.227	0.071	0.06	0.072

## Sheet: PB_no_hifi_20x
			Sniffles	pbsv	NanoVar	NanoSV	SVIM	Picky	cuteSV	combiSV (3)	combiSV (6)
		Recall	0.7883	0.741	0.817	0.8412	0.8168	0.105	0.777	0.802	0.813
		Precission	0.9766	0.951	0.872	0.89	0.933	0.09	0.986	0.987	0.9822
		Perfect matches	0.1259	0.46	0.022	0.042	0.076	0	0.023	0.425	0.419
		Position score	0.85	0.898	0.775	0.867	0.812	0.848	0.771	0.896	0.895
		Length score	0.897	0.929	0.75	0.905	0.894	0.871	0.894	0.931	0.93
		Type score	0.941	0.936	0.877	0.449	0.941	0.733	0.945	0.943	0.942
		Haplotype score	0.585	0.942	0.905	0.947	0.924	0	0.957	0.952	0.95
		Total score	0.642	0.645	0.548	0.576	0.657	-0.181	0.663	0.73	0.735
	Precision
		Deletions	0.964	0.975	0.882		0.932	0.268	0.973	0.969	0.964
		Insertions	0.889	0.873	0.815	0.827	0.861	0.652	0.903	0.896	0.894
		Duplications	0.747	0.453	0.213		0.716	0.135	0.793	0.782	0.754
		Inversions	0.523	0.724	0.682		0.803	0.19	0.416	0.729	0.654
		Complex substitutions
	Recall
		Deletions	0.906	0.932	0.915	0.948	0.951	0.091	0.918	0.949	0.953
		Insertions	0.859	0.738	0.905	0.892	0.884	0.097	0.84	0.863	0.877
		Duplications	0.884	0.884	0.939	0.947	0.942	0.421	0.822	0.849	0.887
		Inversions	0.7	0.565	0.665	0.7	0.565	0.447	0.529	0.365	0.641
		Complex substitutions	0.096	0.059	0.105	0.24	0.085	0.146	0.06	0.078	0.08

## Sheet: NP_15k_20x
			NanoVar	pbsv	Sniffles	NanoSV	SVIM	combiSV
		Total matches	19613	17779	18355	19623	19051	18898
		Perfect matches	313	6195	2222	124	1139	6265
		False negatives	4978	6812	6236	4968	5540	5693
		False positives	3510	1021	466	2728	1632	349
		Position score	0.785	0.907	0.873	0.884	0.817	0.904
		Length score	0.823	0.953	0.91	0.903	0.904	0.953
		Type score	0.868	0.949	0.954	0.435	0.949	0.95
		Haplotype score	0.879	0.937	0.582	0.948	0.926	0.941
		Total score	0.518	0.631	0.607	0.536	0.617	0.701
	Precision
		Deletions	0.897	0.966	0.966		0.937	0.964
		Insertions	0.753	0.893	0.909	0.856	0.849	0.91
		Duplications	0.153	0.451	0.685		0.665	0.684
		Inversions	0.609	0.765	0.535		0.75	0.614
		Complex substitutions	/	/	/
	Recall
		Deletions	0.926	0.922	0.911	0.951	0.954	0.945
		Insertions	0.882	0.733	0.795	0.823	0.812	0.812
		Duplications	0.927	0.861	0.869	0.942	0.94	0.908
		Inversions	0.588	0.506	0.647	0.624	0.488	0.553
		Complex substitutions	0.068	0.012	0.016	0.183	0.031	0.018

[truncated: 4 more sheets: NP_40k_20x, NP_20x_No_SVs, NA19240_PB, GIAB simulation]
